# Supplementary material for: YOLO-RDM: A high accuracy and efficient algorithm for magnetic tile surface defect detection with practical applications
Source: PLoS One. 2025 Jul 18;20(7):e0328815. doi: 10.1371/journal.pone.0328815 (PMC12273992; doi:10.1371/journal.pone.0328815)
Supplement: S1 Data — (ZIP) [file pone.0328815.s001.zip]

Archive with 5,464 entries (5,460 files):
- dataset/
- dataset/Annotations/
- dataset/Annotations/exp0_num_461_aug_0.xml
- dataset/Annotations/exp0_num_461_aug_1.xml
- dataset/Annotations/exp0_num_461_aug_2.xml
- dataset/Annotations/exp0_num_461_aug_3.xml
- dataset/Annotations/exp0_num_461_aug_4.xml
- dataset/Annotations/exp1_num_108719_aug_0.xml
- dataset/Annotations/exp1_num_108719_aug_1.xml
- dataset/Annotations/exp1_num_108719_aug_2.xml
- dataset/Annotations/exp1_num_108719_aug_3.xml
- dataset/Annotations/exp1_num_108719_aug_4.xml
- dataset/Annotations/exp1_num_108889_aug_0.xml
- dataset/Annotations/exp1_num_108889_aug_1.xml
- dataset/Annotations/exp1_num_108889_aug_2.xml
- dataset/Annotations/exp1_num_108889_aug_3.xml
- dataset/Annotations/exp1_num_108889_aug_4.xml
- dataset/Annotations/exp1_num_109232_aug_0.xml
- dataset/Annotations/exp1_num_109232_aug_1.xml
- dataset/Annotations/exp1_num_109232_aug_2.xml
- dataset/Annotations/exp1_num_109232_aug_3.xml
- dataset/Annotations/exp1_num_109232_aug_4.xml
- dataset/Annotations/exp1_num_116934_aug_0.xml
- dataset/Annotations/exp1_num_116934_aug_1.xml
- dataset/Annotations/exp1_num_116934_aug_2.xml
- dataset/Annotations/exp1_num_116934_aug_3.xml
- dataset/Annotations/exp1_num_116934_aug_4.xml
- dataset/Annotations/exp1_num_124236_aug_0.xml
- dataset/Annotations/exp1_num_124236_aug_1.xml
- dataset/Annotations/exp1_num_124236_aug_2.xml
- dataset/Annotations/exp1_num_124236_aug_3.xml
- dataset/Annotations/exp1_num_124236_aug_4.xml
- dataset/Annotations/exp1_num_129031_aug_0.xml
- dataset/Annotations/exp1_num_129031_aug_1.xml
- dataset/Annotations/exp1_num_129031_aug_2.xml
- dataset/Annotations/exp1_num_129031_aug_3.xml
- dataset/Annotations/exp1_num_129031_aug_4.xml
- dataset/Annotations/exp1_num_135544_aug_0.xml
- dataset/Annotations/exp1_num_135544_aug_1.xml
- dataset/Annotations/exp1_num_135544_aug_2.xml
- dataset/Annotations/exp1_num_135544_aug_3.xml
- dataset/Annotations/exp1_num_135544_aug_4.xml
- dataset/Annotations/exp1_num_136254_aug_0.xml
- dataset/Annotations/exp1_num_136254_aug_1.xml
- dataset/Annotations/exp1_num_136254_aug_2.xml
- dataset/Annotations/exp1_num_136254_aug_3.xml
- dataset/Annotations/exp1_num_136254_aug_4.xml
- dataset/Annotations/exp1_num_139798_aug_0.xml
- dataset/Annotations/exp1_num_139798_aug_1.xml
- dataset/Annotations/exp1_num_139798_aug_2.xml
- dataset/Annotations/exp1_num_139798_aug_3.xml
- dataset/Annotations/exp1_num_139798_aug_4.xml
- dataset/Annotations/exp1_num_155300_aug_0.xml
- dataset/Annotations/exp1_num_155300_aug_1.xml
- dataset/Annotations/exp1_num_155300_aug_2.xml
- dataset/Annotations/exp1_num_155300_aug_3.xml
- dataset/Annotations/exp1_num_155300_aug_4.xml
- dataset/Annotations/exp1_num_172241_aug_0.xml
- dataset/Annotations/exp1_num_172241_aug_1.xml
- dataset/Annotations/exp1_num_172241_aug_2.xml
- dataset/Annotations/exp1_num_172241_aug_3.xml
- dataset/Annotations/exp1_num_172241_aug_4.xml
- dataset/Annotations/exp1_num_186826_aug_0.xml
- dataset/Annotations/exp1_num_186826_aug_1.xml
- dataset/Annotations/exp1_num_186826_aug_2.xml
- dataset/Annotations/exp1_num_186826_aug_3.xml
- dataset/Annotations/exp1_num_186826_aug_4.xml
- dataset/Annotations/exp1_num_20362_aug_0.xml
- dataset/Annotations/exp1_num_20362_aug_1.xml
- dataset/Annotations/exp1_num_20362_aug_2.xml
- dataset/Annotations/exp1_num_20362_aug_3.xml
- dataset/Annotations/exp1_num_20362_aug_4.xml
- dataset/Annotations/exp1_num_241889_aug_0.xml
- dataset/Annotations/exp1_num_241889_aug_1.xml
- dataset/Annotations/exp1_num_241889_aug_2.xml
- dataset/Annotations/exp1_num_241889_aug_3.xml
- dataset/Annotations/exp1_num_241889_aug_4.xml
- dataset/Annotations/exp1_num_24793_aug_0.xml
- dataset/Annotations/exp1_num_24793_aug_1.xml
- dataset/Annotations/exp1_num_24793_aug_2.xml
- dataset/Annotations/exp1_num_24793_aug_3.xml
- dataset/Annotations/exp1_num_24793_aug_4.xml
- dataset/Annotations/exp1_num_249594_aug_0.xml
- dataset/Annotations/exp1_num_249594_aug_1.xml
- dataset/Annotations/exp1_num_249594_aug_2.xml
- dataset/Annotations/exp1_num_249594_aug_3.xml
- dataset/Annotations/exp1_num_249594_aug_4.xml
- dataset/Annotations/exp1_num_258511_aug_0.xml
- dataset/Annotations/exp1_num_258511_aug_1.xml
- dataset/Annotations/exp1_num_258511_aug_2.xml
- dataset/Annotations/exp1_num_258511_aug_3.xml
- dataset/Annotations/exp1_num_258511_aug_4.xml
- dataset/Annotations/exp1_num_26106_aug_0.xml
- dataset/Annotations/exp1_num_26106_aug_1.xml
- dataset/Annotations/exp1_num_26106_aug_2.xml
- dataset/Annotations/exp1_num_26106_aug_3.xml
- dataset/Annotations/exp1_num_26106_aug_4.xml
- dataset/Annotations/exp1_num_262480_aug_0.xml
- dataset/Annotations/exp1_num_262480_aug_1.xml
- dataset/Annotations/exp1_num_262480_aug_2.xml
- dataset/Annotations/exp1_num_262480_aug_3.xml
- dataset/Annotations/exp1_num_262480_aug_4.xml
- dataset/Annotations/exp1_num_265077_aug_0.xml
- dataset/Annotations/exp1_num_265077_aug_1.xml
- dataset/Annotations/exp1_num_265077_aug_2.xml
- dataset/Annotations/exp1_num_265077_aug_3.xml
- dataset/Annotations/exp1_num_265077_aug_4.xml
- dataset/Annotations/exp1_num_265613_aug_0.xml
- dataset/Annotations/exp1_num_265613_aug_1.xml
- dataset/Annotations/exp1_num_265613_aug_2.xml
- dataset/Annotations/exp1_num_265613_aug_3.xml
- dataset/Annotations/exp1_num_265613_aug_4.xml
- dataset/Annotations/exp1_num_270128_aug_0.xml
- dataset/Annotations/exp1_num_270128_aug_1.xml
- dataset/Annotations/exp1_num_270128_aug_2.xml
- dataset/Annotations/exp1_num_270128_aug_3.xml
- dataset/Annotations/exp1_num_270128_aug_4.xml
- dataset/Annotations/exp1_num_271361_aug_0.xml
- dataset/Annotations/exp1_num_271361_aug_1.xml
- dataset/Annotations/exp1_num_271361_aug_2.xml
- dataset/Annotations/exp1_num_271361_aug_3.xml
- dataset/Annotations/exp1_num_271361_aug_4.xml
- dataset/Annotations/exp1_num_274094_aug_0.xml
- dataset/Annotations/exp1_num_274094_aug_1.xml
- dataset/Annotations/exp1_num_274094_aug_2.xml
- dataset/Annotations/exp1_num_274094_aug_3.xml
- dataset/Annotations/exp1_num_274094_aug_4.xml
- dataset/Annotations/exp1_num_28341_aug_0.xml
- dataset/Annotations/exp1_num_28341_aug_1.xml
- dataset/Annotations/exp1_num_28341_aug_2.xml
- dataset/Annotations/exp1_num_28341_aug_3.xml
- dataset/Annotations/exp1_num_28341_aug_4.xml
- dataset/Annotations/exp1_num_290998_aug_0.xml
- dataset/Annotations/exp1_num_290998_aug_1.xml
- dataset/Annotations/exp1_num_290998_aug_2.xml
- dataset/Annotations/exp1_num_290998_aug_3.xml
- dataset/Annotations/exp1_num_290998_aug_4.xml
- dataset/Annotations/exp1_num_297464_aug_0.xml
- dataset/Annotations/exp1_num_297464_aug_1.xml
- dataset/Annotations/exp1_num_297464_aug_2.xml
- dataset/Annotations/exp1_num_297464_aug_3.xml
- dataset/Annotations/exp1_num_297464_aug_4.xml
- dataset/Annotations/exp1_num_304290_aug_0.xml
- dataset/Annotations/exp1_num_304290_aug_1.xml
- dataset/Annotations/exp1_num_304290_aug_2.xml
- dataset/Annotations/exp1_num_304290_aug_3.xml
- dataset/Annotations/exp1_num_304290_aug_4.xml
- dataset/Annotations/exp1_num_308015_aug_0.xml
- dataset/Annotations/exp1_num_308015_aug_1.xml
- dataset/Annotations/exp1_num_308015_aug_2.xml
- dataset/Annotations/exp1_num_308015_aug_3.xml
- dataset/Annotations/exp1_num_308015_aug_4.xml
- dataset/Annotations/exp1_num_311809_aug_0.xml
- dataset/Annotations/exp1_num_311809_aug_1.xml
- dataset/Annotations/exp1_num_311809_aug_2.xml
- dataset/Annotations/exp1_num_311809_aug_3.xml
- dataset/Annotations/exp1_num_311809_aug_4.xml
- dataset/Annotations/exp1_num_313478_aug_0.xml
- dataset/Annotations/exp1_num_313478_aug_1.xml
- dataset/Annotations/exp1_num_313478_aug_2.xml
- dataset/Annotations/exp1_num_313478_aug_3.xml
- dataset/Annotations/exp1_num_313478_aug_4.xml
- dataset/Annotations/exp1_num_317483_aug_0.xml
- dataset/Annotations/exp1_num_317483_aug_1.xml
- dataset/Annotations/exp1_num_317483_aug_2.xml
- dataset/Annotations/exp1_num_317483_aug_3.xml
- dataset/Annotations/exp1_num_317483_aug_4.xml
- dataset/Annotations/exp1_num_3191_aug_0.xml
- dataset/Annotations/exp1_num_3191_aug_1.xml
- dataset/Annotations/exp1_num_3191_aug_2.xml
- dataset/Annotations/exp1_num_3191_aug_3.xml
- dataset/Annotations/exp1_num_3191_aug_4.xml
- dataset/Annotations/exp1_num_320649_aug_0.xml
- dataset/Annotations/exp1_num_320649_aug_1.xml
- dataset/Annotations/exp1_num_320649_aug_2.xml
- dataset/Annotations/exp1_num_320649_aug_3.xml
- dataset/Annotations/exp1_num_320649_aug_4.xml
- dataset/Annotations/exp1_num_32128_aug_0.xml
- dataset/Annotations/exp1_num_32128_aug_1.xml
- dataset/Annotations/exp1_num_32128_aug_2.xml
- dataset/Annotations/exp1_num_32128_aug_3.xml
- dataset/Annotations/exp1_num_32128_aug_4.xml
- dataset/Annotations/exp1_num_322605_aug_0.xml
- dataset/Annotations/exp1_num_322605_aug_1.xml
- dataset/Annotations/exp1_num_322605_aug_2.xml
- dataset/Annotations/exp1_num_322605_aug_3.xml
- dataset/Annotations/exp1_num_322605_aug_4.xml
- dataset/Annotations/exp1_num_327970_aug_0.xml
- dataset/Annotations/exp1_num_327970_aug_1.xml
- dataset/Annotations/exp1_num_327970_aug_2.xml
- dataset/Annotations/exp1_num_327970_aug_3.xml
- dataset/Annotations/exp1_num_327970_aug_4.xml
- dataset/Annotations/exp1_num_331149_aug_0.xml
- dataset/Annotations/exp1_num_331149_aug_1.xml
- dataset/Annotations/exp1_num_331149_aug_2.xml
- dataset/Annotations/exp1_num_331149_aug_3.xml
- dataset/Annotations/exp1_num_331149_aug_4.xml
- dataset/Annotations/exp1_num_33365_aug_0.xml
- dataset/Annotations/exp1_num_33365_aug_1.xml
- dataset/Annotations/exp1_num_33365_aug_2.xml
- dataset/Annotations/exp1_num_33365_aug_3.xml
- dataset/Annotations/exp1_num_33365_aug_4.xml
- dataset/Annotations/exp1_num_339819_aug_0.xml
- dataset/Annotations/exp1_num_339819_aug_1.xml
- dataset/Annotations/exp1_num_339819_aug_2.xml
- dataset/Annotations/exp1_num_339819_aug_3.xml
- dataset/Annotations/exp1_num_339819_aug_4.xml
- dataset/Annotations/exp1_num_342140_aug_0.xml
- dataset/Annotations/exp1_num_342140_aug_1.xml
- dataset/Annotations/exp1_num_342140_aug_2.xml
- dataset/Annotations/exp1_num_342140_aug_3.xml
- dataset/Annotations/exp1_num_342140_aug_4.xml
- dataset/Annotations/exp1_num_346311_aug_0.xml
- dataset/Annotations/exp1_num_346311_aug_1.xml
- dataset/Annotations/exp1_num_346311_aug_2.xml
- dataset/Annotations/exp1_num_346311_aug_3.xml
- dataset/Annotations/exp1_num_346311_aug_4.xml
- dataset/Annotations/exp1_num_348629_aug_0.xml
- dataset/Annotations/exp1_num_348629_aug_1.xml
- dataset/Annotations/exp1_num_348629_aug_2.xml
- dataset/Annotations/exp1_num_348629_aug_3.xml
- dataset/Annotations/exp1_num_348629_aug_4.xml
- dataset/Annotations/exp1_num_352479_aug_0.xml
- dataset/Annotations/exp1_num_352479_aug_1.xml
- dataset/Annotations/exp1_num_352479_aug_2.xml
- dataset/Annotations/exp1_num_352479_aug_3.xml
- dataset/Annotations/exp1_num_352479_aug_4.xml
- dataset/Annotations/exp1_num_36290_aug_0.xml
- dataset/Annotations/exp1_num_36290_aug_1.xml
- dataset/Annotations/exp1_num_36290_aug_2.xml
- dataset/Annotations/exp1_num_36290_aug_3.xml
- dataset/Annotations/exp1_num_36290_aug_4.xml
- dataset/Annotations/exp1_num_3667_aug_0.xml
- dataset/Annotations/exp1_num_3667_aug_1.xml
- dataset/Annotations/exp1_num_3667_aug_2.xml
- dataset/Annotations/exp1_num_3667_aug_3.xml
- dataset/Annotations/exp1_num_3667_aug_4.xml
- dataset/Annotations/exp1_num_40410_aug_0.xml
- dataset/Annotations/exp1_num_40410_aug_1.xml
- dataset/Annotations/exp1_num_40410_aug_2.xml
- dataset/Annotations/exp1_num_40410_aug_3.xml
- dataset/Annotations/exp1_num_40410_aug_4.xml
- dataset/Annotations/exp1_num_45007_aug_0.xml
- dataset/Annotations/exp1_num_45007_aug_1.xml
- dataset/Annotations/exp1_num_45007_aug_2.xml
- dataset/Annotations/exp1_num_45007_aug_3.xml
- dataset/Annotations/exp1_num_45007_aug_4.xml
- dataset/Annotations/exp1_num_4727_aug_0.xml
- dataset/Annotations/exp1_num_4727_aug_1.xml
- dataset/Annotations/exp1_num_4727_aug_2.xml
- dataset/Annotations/exp1_num_4727_aug_3.xml
- dataset/Annotations/exp1_num_4727_aug_4.xml
- dataset/Annotations/exp1_num_4944_aug_0.xml
- dataset/Annotations/exp1_num_4944_aug_1.xml
- dataset/Annotations/exp1_num_4944_aug_2.xml
- dataset/Annotations/exp1_num_4944_aug_3.xml
- dataset/Annotations/exp1_num_4944_aug_4.xml
- dataset/Annotations/exp1_num_51674_aug_0.xml
- dataset/Annotations/exp1_num_51674_aug_1.xml
- dataset/Annotations/exp1_num_51674_aug_2.xml
- dataset/Annotations/exp1_num_51674_aug_3.xml
- dataset/Annotations/exp1_num_51674_aug_4.xml
- dataset/Annotations/exp1_num_524_aug_0.xml
- dataset/Annotations/exp1_num_524_aug_1.xml
- dataset/Annotations/exp1_num_524_aug_2.xml
- dataset/Annotations/exp1_num_524_aug_3.xml
- dataset/Annotations/exp1_num_524_aug_4.xml
- dataset/Annotations/exp1_num_54246_aug_0.xml
- dataset/Annotations/exp1_num_54246_aug_1.xml
- dataset/Annotations/exp1_num_54246_aug_2.xml
- dataset/Annotations/exp1_num_54246_aug_3.xml
- dataset/Annotations/exp1_num_54246_aug_4.xml
- dataset/Annotations/exp1_num_62553_aug_0.xml
- dataset/Annotations/exp1_num_62553_aug_1.xml
- dataset/Annotations/exp1_num_62553_aug_2.xml
- dataset/Annotations/exp1_num_62553_aug_3.xml
- dataset/Annotations/exp1_num_62553_aug_4.xml
- dataset/Annotations/exp1_num_6984_aug_0.xml
- dataset/Annotations/exp1_num_6984_aug_1.xml
- dataset/Annotations/exp1_num_6984_aug_2.xml
- dataset/Annotations/exp1_num_6984_aug_3.xml
- dataset/Annotations/exp1_num_6984_aug_4.xml
- dataset/Annotations/exp1_num_77531_aug_0.xml
- dataset/Annotations/exp1_num_77531_aug_1.xml
- dataset/Annotations/exp1_num_77531_aug_2.xml
- dataset/Annotations/exp1_num_77531_aug_3.xml
- dataset/Annotations/exp1_num_77531_aug_4.xml
- dataset/Annotations/exp1_num_85781_aug_0.xml
- dataset/Annotations/exp1_num_85781_aug_1.xml
- dataset/Annotations/exp1_num_85781_aug_2.xml
- dataset/Annotations/exp1_num_85781_aug_3.xml
- dataset/Annotations/exp1_num_85781_aug_4.xml
- dataset/Annotations/exp1_num_86828_aug_0.xml
- dataset/Annotations/exp1_num_86828_aug_1.xml
- dataset/Annotations/exp1_num_86828_aug_2.xml
- dataset/Annotations/exp1_num_86828_aug_3.xml
- dataset/Annotations/exp1_num_86828_aug_4.xml
- dataset/Annotations/exp1_num_9473_aug_0.xml
- dataset/Annotations/exp1_num_9473_aug_1.xml
- dataset/Annotations/exp1_num_9473_aug_2.xml
[truncated: 5,164 more entries]
