# Supplementary material for: YOLO-RDM: A high accuracy and efficient algorithm for magnetic tile surface defect detection with practical applications
Source: PLoS One. 2025 Jul 18;20(7):e0328815. doi: 10.1371/journal.pone.0328815 (PMC12273992; doi:10.1371/journal.pone.0328815)
Supplement: S1 Data — (ZIP) [file pone.0328815.s001.zip › dataset/Annotations/exp1_num_313478_aug_0.xml]

<annotation>
	<folder>jpg</folder>
	<filename>D:\11\exp1_num_313478.jpg</filename>
	<source>
		<database>hulan</database>
	</source>
	<size>
		<width>257</width>
		<height>350</height>
		<depth>3</depth>
	</size>
		<segmented>0</segmented>
	<object>
		<name>Uneven</name>
		<pose>Unspecified</pose>
		<truncated>0</truncated>
		<difficult>0</difficult>
		<bndbox>
			<xmin>0</xmin>
			<ymin>0</ymin>
			<xmax>250</xmax>
			<ymax>124</ymax>
		</bndbox>
	</object>
</annotation>
